# Supplementary material for: Evaluation of Anopheline Diversity and Abundance across Outdoor Collection Schemes Utilizing CDC Light Traps in Nchelenge District, Zambia
Source: Insects. 2024 Aug 30;15(9):656. doi: 10.3390/insects15090656 (PMC11431859; doi:10.3390/insects15090656)
Supplement: Supplementary file 1 [file insects-15-00656-s001.zip]

Archive with 1 entries (1 files):
- insects-3167483-supplementary.pdf
